# Supplementary material for: Development and evaluation of Chitosan nanoparticles based dry powder inhalation formulations of Prothionamide
Source: PLoS One. 2018 Jan 25;13(1):e0190976. doi: 10.1371/journal.pone.0190976 (PMC5784924; doi:10.1371/journal.pone.0190976)
Supplement: S1 File — (XLS) [file pone.0190976.s006.xls]

## Sheet: Sheet1
total quantity of nanoparticles (mg)	Anhydrous lactose added (mg)	% w/w	Height of pile (mm)	Radious of pile (mm)	h/r	atan	Degree			Anhydrous lactose added (mg)	Height of pile (mm)	Radious of pile (mm)	h/r	atan	Degree
200	5	2.43902	16	21	0.761905	0.651077	37.3039
	10	4.7619	16	20	0.8	0.674741	38.6598			10	16	20	0.8	0.674741	38.6598
	15	6.97674	15	20	0.75	0.643501	36.8699
	20	9.09091	16	19	0.842105	0.699893	40.1009			20	16	19	0.842105	0.699893	40.1009
	25	11.1111	17	20	0.85	0.704494	40.3645
	30	13.0435	18	19	0.947368	0.758378	43.4518			30	18	19	0.947368	0.758378	43.4518
	35	14.8936	14	20	0.7	0.610726	34.992
	40	16.6667	16	20	0.8	0.674741	38.6598			40	16	20	0.8	0.674741	38.6598
	45	18.3673	15	20	0.75	0.643501	36.8699
	50	20	14	20	0.7	0.610726	34.992			50	15	20	0.75	0.643501	36.8699
	55	21.5686	14	21	0.666667	0.588003	33.6901
	60	23.0769	16	20	0.8	0.674741	38.6598			60	16	20	0.8	0.674741	38.6598
	65	24.5283	15	22	0.681818	0.598419	34.2869
	70	25.9259	15	22	0.681818	0.598419	34.2869			70	15	22	0.681818	0.598419	34.2869
	75	27.2727	14	23	0.608696	0.546789	31.3287
	80	28.5714	17	21	0.809524	0.680521	38.991			80	17	21	0.809524	0.680521	38.991
	85	29.8246	15	22	0.681818	0.598419	34.2869
	90	31.0345	16	24	0.666667	0.588003	33.6901			90	16	24	0.666667	0.588003	33.6901
	95	32.2034	17	19	0.894737	0.7299	41.8202
	100	33.3333	14	23	0.608696	0.546789	31.3287			100	14	23	0.608696	0.546789	31.3287

## Sheet: Sheet2
total quantity of nanoparticles (mg)	Anhydrous lactose added (mg)	Ratio	Height of pile (mm)	Radious of pile (mm)	h/r	atan	Degree
67	33	1;0.5	15	25	0.6	0.54042	30.9638	Good	31.311	0.601383
			15	24	0.625	0.558599	32.0054
			15	25	0.6	0.54042	30.9638
	67	1;1	14	24	0.583333	0.528074	30.2564	Excellent	30.8496	0.545162
			15	25	0.6	0.54042	30.9638
			14	23	0.608696	0.546789	31.3287
	99	1;1.5	14	24	0.583333	0.528074	30.2564	Excellent	30.2349	1.78132
			15	24	0.625	0.558599	32.0054
			13	24	0.541667	0.496423	28.4429
	132	1;2	14	24	0.583333	0.528074	30.2564	Excellent	29.3161	0.908622
			14	25	0.56	0.510488	29.2488
			13	24	0.541667	0.496423	28.4429
	165	1;3	15	23	0.652174	0.577902	33.1113	Good	32.374	0.638526
			15	24	0.625	0.558599	32.0054
			15	24	0.625	0.558599	32.0054
total quantity of nanoparticles (mg)	Anhydrous lactose added (mg)	Ratio	radius of capillary(mm)	Bulk height (mm)	Tapped height	Bulk volume	tappedme volu	carrs index	housner ratio			carrs index		housner ratio
67	33	1;0.5	0.6	36	32	40.6944	36.1728	11.1111	1.125	Good		11.2169	0.183286	1.12634	0.00232803
			0.6	36	32	40.6944	36.1728	11.1111	1.125
			0.6	35	31	39.564	35.0424	11.4286	1.12903
	67	1;1	0.6	38	34	42.9552	38.4336	10.5263	1.11765	Good		10.4139	2.46481	1.11681	0.0306809
			0.6	38	35	42.9552	39.564	7.89474	1.08571
			0.6	39	34	44.0856	38.4336	12.8205	1.14706
	99	1;1.5	0.6	41	36	46.3464	40.6944	12.1951	1.13889	Good		12.0015	2.38685	1.13694	0.0307481
			0.6	42	38	47.4768	42.9552	9.52381	1.10526
			0.6	42	36	47.4768	40.6944	14.2857	1.16667
	132	1;2	0.6	41	37	46.3464	41.8248	9.7561	1.10811	Excellent		9.60124	0.134112	1.10621	0.00164253
			0.6	42	38	47.4768	42.9552	9.52381	1.10526
			0.6	42	38	47.4768	42.9552	9.52381	1.10526
	165	1;2.5	0.6	42	36	47.4768	40.6944	14.2857	1.16667	Good		14.8394	1.25779	1.17442	0.0174835
			0.6	43	37	48.6072	41.8248	13.9535	1.16216
			0.6	43	36	48.6072	40.6944	16.2791	1.19444
