# Supplementary material for: Development and evaluation of Chitosan nanoparticles based dry powder inhalation formulations of Prothionamide
Source: PLoS One. 2018 Jan 25;13(1):e0190976. doi: 10.1371/journal.pone.0190976 (PMC5784924; doi:10.1371/journal.pone.0190976)
Supplement: S2 File — (XLSX) [file pone.0190976.s007.xlsx]

## Sheet: Sheet1
				40 mg/ml	8mg/ml
Time	Rat Weight (gm)	amount of Ketamine (mg)	amount of xylazine (mg)	ml of ketamin solution	ml of xylazine solution
Group 1
1	0.228	18.24	2.28	0.456	0.285
2	0.226	18.08	2.26	0.452	0.2825
3	0.221	17.68	2.21	0.442	0.27625
6	0.22	17.6	2.2	0.44	0.275
12	0.227	18.16	2.27	0.454	0.28375
24	0.226	18.08	2.26	0.452	0.2825
Group 2
1	0.22	17.6	2.2	0.44	0.275
2	0.223	17.84	2.23	0.446	0.27875
3	0.226	18.08	2.26	0.452	0.2825
6	0.226	18.08	2.26	0.452	0.2825
12	0.222	17.76	2.22	0.444	0.2775
24	0.221	17.68	2.21	0.442	0.27625
Group3
1	0.23	18.4	2.3	0.46	0.2875
2	0.221	17.68	2.21	0.442	0.27625
3	0.223	17.84	2.23	0.446	0.27875
6	0.218	17.44	2.18	0.436	0.2725
12	0.231	18.48	2.31	0.462	0.28875
24	0.227	18.16	2.27	0.454	0.28375
Note:
If body weight 0.23kg or more: Ketamine dose was 100mg/kg weight of rat and xylazine 15mg/kg weight of rat
If body weight of rate less than 0.23kg: Ketamine dose was 80mg/kg weight of rat and xylazine 10mg/kg weight of rat
