# Supplementary material for: Development and evaluation of Chitosan nanoparticles based dry powder inhalation formulations of Prothionamide
Source: PLoS One. 2018 Jan 25;13(1):e0190976. doi: 10.1371/journal.pone.0190976 (PMC5784924; doi:10.1371/journal.pone.0190976)
Supplement: S3 File — (XLSX) [file pone.0190976.s008.xlsx]

## Sheet: Sheet1
time	Rat Weight (gm)	amount of ketamine	amount of xylazine	mll of ketamin	ml of xylazine
Group 1
1	0.236	23.6	3.54	0.59	0.4425
2	0.231	23.1	3.456	0.5775	0.432
3	0.228	18.24	2.28	0.456	0.285
6	0.226	18.08	2.26	0.452	0.2825
12	0.237	23.7	3.555	0.5925	0.444375
24	0.232	23.2	3.48	0.58	0.435
Group 2
1	0.232	23.2	3.48	0.58	0.435
2	0.243	24.3	3.645	0.6075	0.455625
3	0.236	23.6	3.54	0.59	0.4425
6	0.224	17.92	2.24	0.448	0.28
12	0.225	18	2.25	0.45	0.28125
24	0.22	22	3.3	0.55	0.4125
Group 3
1	0.234	23.4	3.51	0.585	0.43875
2	0.232	23.2	3.48	0.58	0.435
3	0.223	17.84	2.23	0.446	0.27875
6	0.238	23.8	3.57	0.595	0.44625
12	0.243	24.3	3.645	0.6075	0.455625
24	0.238	23.8	3.57	0.595	0.44625
Note:
If body weight 0.23kg or more: Ketamine dose was 100mg/kg weight of rat and xylazine 15mg/kg weight of rat
If body weight of rate less than 0.23kg: Ketamine dose was 80mg/kg weight of rat and xylazine 10mg/kg weight of rat
